# Supplementary material for: Design of customized coronavirus receptors
Source: Nature. Author manuscript; Available in PMC 2025 Jun 24. (PMC12187079; doi:10.1038/s41586-024-08121-5)
Supplement: Supp table 2 [file NIHMS2083933-supplement-Supp_table_2.xlsx]

## Sheet: Sheet1
Domain sequences for CVR design
Signal peptide
No.	Module name	Source	Accession ID:	Sequence:
1	CD5 secretion leading sequence	T-cell surface glycoprotein CD5	NP_055022	MPMGSLQPLATLYLLGMLVASVL
Viral Binding Domains(VBDs)
No.	Type	Binding parterner	Name in this study	Original name in literature	Reference(PMID)
1	nanobody (Nb)	SARS-CoV-2 (RBD)	Nb1	nb10	33149112
2	nanobody (Nb)	SARS-CoV-2 (RBD)	Nb2	nb20	33149112
3	nanobody (Nb)	SARS-CoV-2 (RBD)	Nb3	nb39	33149112
4	nanobody (Nb)	SARS-CoV-2 (RBD)	Nb4	nb59	33149112
5	nanobody (Nb)	SARS-CoV-2 (RBD)	Nb5	VHH-72	32531248
6	nanobody (Nb)	SARS-CoV-2 (RBD)	Nb6	SR4	33657135
7	nanobody (Nb)	SARS-CoV-2 (RBD)	Nb7	SR31	33657135
8	nanobody (Nb)	SARS-CoV-2 (RBD)	Nb8	MR3	33657135
9	nanobody (Nb)	SARS-CoV-2 (RBD)	Nb9	MR4	33657135
10	nanobody (Nb)	SARS-CoV-2 (RBD)	Nb10	LR1	33657135
11	nanobody (Nb)	SARS-CoV-2 (RBD)	Nb11	LR5	33657135
12	nanobody (Nb)	SARS-CoV-2 (RBD)	Nb12	Ty1	32887876
13	nanobody (Nb)	SARS-CoV-2 (RBD)	Nb13	W25	33558635
14	nanobody (Nb)	SARS-CoV-2 (RBD)	Nb14	sdAb-4D8	32913273
15	nanobody (Nb)	SARS-CoV-2 (RBD)	Nb15	sdAb-5F8	32913273
16	nanobody (Nb)	SARS-CoV-2 (RBD)	Nb16	Sb23	33149112
17	nanobody (Nb)	SARS-CoV-2 (RBD)	Nb17	NIH-CoVnb-112	33353972
18	nanobody (Nb)	SARS-CoV-2 (RBD)	Nb18	H11-H4	32661423
19	nanobody (Nb)	SARS-CoV-2 (RBD)	Nb19	nb29	33149112
20	nanobody (Nb)	SARS-CoV-2 (RBD)	Nb20	sdAb-1E2	32913273
21	nanobody (Nb)	SARS-CoV-2 (RBD)	Nb21	nb21	33154108
22	nanobody (Nb)	SARS-CoV-2 (RBD)	Nb22	nb93	33154108
23	nanobody (Nb)	SARS-CoV-2 (RBD)	Nb23	nb34	33154108
24	nanobody (Nb)	SARS-CoV-2 (RBD)	Nb24	nb95	33154108
25	nanobody (Nb)	SARS-CoV-2 (RBD)	Nb25	nb105	33154108
26	nanobody (Nb)	SARS-CoV-2 (RBD)	Nb26	Nb12	34098567
27	nanobody (Nb)	SARS-CoV-2 (RBD)	Nb27	Nb30	34098567
28	nanobody (Nb)	MERS-CoV (RBD)	mNb1	VHH-55	32531248
29	helical framework (Hf)	SARS-CoV-2 (RBD)	LCB1	LCB1	32907861
30	helical framework (Hf)	SARS-CoV-2 (RBD)	LCB2	LCB2	32907861
31	helical framework (Hf)	SARS-CoV-2 (RBD)	LCB3	LCB3	32907861
32	helical framework (Hf)	SARS-CoV-2 (RBD)	LCB4	LCB4	32907861
33	helical framework (Hf)	SARS-CoV-2 (RBD)	LCB5	LCB5	32907861
34	helical framework (Hf)	SARS-CoV-2 (RBD)	LCB6	LCB6	32907861
35	helical framework (Hf)	SARS-CoV-2 (RBD)	LCB7	LCB7	32907861
36	helical framework (Hf)	SARS-CoV-2 (RBD)	LCB8	LCB8	32907861
37	helical framework (Hf)	SARS-CoV-2 (RBD)	AHB1	AHB1	32907861
38	helical framework (Hf)	SARS-CoV-2 (RBD)	AHB2	AHB2	32907861
39	conventional antibody (scFv/Fab)	SARS-CoV-2 (NTD)	S2L20	S2L20	34751595
40	conventional antibody (scFv/Fab)	SARS-CoV-2 (NTD)	4A8	4A8	32571838
41	conventional antibody (scFv/Fab)	SARS-CoV-2 (NTD)	S2M28	S2M28	33761326
42	conventional antibody (scFv/Fab)	SARS-CoV-2 (NTD)	CV3-13	CV3-13	35123652
43	conventional antibody (scFv/Fab)	SARS-CoV-2 (NTD)	DH1052	DH1052	34242577
44	conventional antibody (scFv/Fab)	SARS-CoV-2 (RBD)	CB6	CB6	32454512
45	conventional antibody (scFv/Fab)	SARS-CoV-2 (RBD)	S2E12	S2E12	32972994
46	conventional antibody (scFv/Fab)	SARS-CoV-2 (RBD)	REGN 10933	REGN 10933	32540901
47	conventional antibody (scFv/Fab)	SARS-CoV-2 (RBD)	S2H14	S2H14	32991844
48	conventional antibody (scFv/Fab)	SARS-CoV-2 (RBD)	S2H13	S2H13	32991844
49	conventional antibody (scFv/Fab)	SARS-CoV-2 (RBD)	LY-COV555	LY-COV555	33024963
50	conventional antibody (scFv/Fab)	SARS-CoV-2 (RBD)	S309	S309	32991844
51	conventional antibody (scFv/Fab)	SARS-CoV-2 (RBD)	LY-COV1404	LY-COV1404	35324257
52	conventional antibody (scFv/Fab)	SARS-CoV-2 (RBD)	S2H97	S2H97	34261126
53	conventional antibody (scFv/Fab)	SARS-CoV-2 (RBD)	BD-744	BD-744	34433900
54	conventional antibody (scFv/Fab)	SARS-CoV-2 (RBD)	S2X35	S2X35	32991844
55	conventional antibody (scFv/Fab)	SARS-CoV-2 (RBD)	S2X259	S2X259	34261126
56	conventional antibody (scFv/Fab)	SARS-CoV-2 (RBD)	BG10-19	BG10-19	34015271
57	conventional antibody (scFv/Fab)	SARS-CoV-2 (RBD)	S2M11	S2M11	32972994
58	conventional antibody (scFv/Fab)	SARS-CoV-2 (S2)	B6	B6	33398277
59	conventional antibody (scFv/Fab)	SARS-CoV-2 (S2)	S2P6	S2P6	34344823
60	conventional antibody (scFv/Fab)	SARS-CoV-2 (S2)	76E1	76E1	35773398
61	DARPin	SARS-CoV-2 (RBD)	SR16m	SR16m	36411391
62	DARPin	SARS-CoV-2 (RBD)	FSR22	FSR22	36411391
Spacer
No.	Spacer type	Module name	Source	Accession ID	Sequence
1	23aa tandem repeat (TR23)	1 x (TR23)	C-type lectin domain family 4 member M (CLEC4M)	KJ902090	KLQEIYQELTQLKAAVGELPEKS
2	23aa tandem repeat (TR23)	2 x (TR23)	C-type lectin domain family 4 member M (CLEC4M)	KJ902090	KLQEIYQELTQLKAAVGELPEKSKLQEIYQELTRLKAAVGELPEKS
3	23aa tandem repeat (TR23)	3 x (TR23)	C-type lectin domain family 4 member M (CLEC4M)	KJ902090	KLQEIYQELTQLKAAVGELPEKSKLQEIYQELTRLKAAVGELPEKSKLQEIYQELTWLKAAVGELPEKS
4	23aa tandem repeat (TR23)	4 x (TR23)	C-type lectin domain family 4 member M (CLEC4M)	KJ902090	KLQEIYQELTQLKAAVGELPEKSKLQEIYQELTRLKAAVGELPEKSKLQEIYQELTWLKAAVGELPEKSKLQEIYQELTRLKAAVGELPEKS
5	23aa tandem repeat (TR23)	7 x (TR23)	C-type lectin domain family 4 member M (CLEC4M)	KJ902090	RQDAIYQNLTQLKAAVGELSEKSKLQEIYQELTQLKAAVGELPEKSKLQEIYQELTRLKAAVGELPEKSKLQEIYQELTWLKAAVGELPEKSKLQEIYQELTRLKAAVGELPEKSKLQEIYQELTELKAAVGELPEKSKLQEIYQELTQLKAAVGELPDQS
6	23aa tandem repeat (TR23)	14 x (TR23)	C-type lectin domain family 4 member M (CLEC4M)	KJ902090	RQDAIYQNLTQLKAAVGELSEKSKLQEIYQELTQLKAAVGELPEKSKLQEIYQELTRLKAAVGELPEKSKLQEIYQELTWLKAAVGELPEKSKLQEIYQELTRLKAAVGELPEKSKLQEIYQELTELKAAVGELPEKSKLQEIYQELTQLKAAVGELPDQSgsRQDAIYQNLTQLKAAVGELSEKSKLQEIYQELTQLKAAVGELPEKSKLQEIYQELTRLKAAVGELPEKSKLQEIYQELTWLKAAVGELPEKSKLQEIYQELTRLKAAVGELPEKSKLQEIYQELTELKAAVGELPEKSKLQEIYQELTQLKAAVGELPDQS
7	immunoglobulin domains	1 x (immunoglobulin domains)	Homo sapiens Fc IgG1 heavy chain constant region	JN222933	GQPREPQVYTLPPSREEMTKNQVSLTCLVKGFYPSDIAVEWESNGQPENNYKTTPPVLDSDGSFFLYSKLTVDKSRWQQGNVFSCSVMHEALHNHYTQKSLSLSPGA
8	immunoglobulin domains	2 x (immunoglobulin domains)	Homo sapiens Fc IgG1 heavy chain constant region	JN222933	APELLGGPSVFLFPPKPKDTLMISRTPEVTCVVVDVSHEDPEVKFNWYVDGVEVHNAKTKPREEQYNSTYRVVSVLTVLHQDWLNGKEYKCKVSNKALPAPIEKTISKAKGQPREPQVYTLPPSREEMTKNQVSLTCLVKGFYPSDIAVEWESNGQPENNYKTTPPVLDSDGSFFLYSKLTVDKSRWQQGNVFSCSVMHEALHNHYTQKSLSLSPGA
9	immunoglobulin domains	3 x (immunoglobulin domains)	Homo sapiens Fc IgG1 heavy chain constant region	JN222933	ASTKGPSVFPLAPSSKSTSGGTAALGCLVKDYFPEPVTVSWNSGALTSGVHTFPAVLQSSGLYSLSSVVTVPSSSLGTQTYICNVNHKPSNTKVDAPLEPKSSDKTHTCPPCPAPELLGGPSVFLFPPKPKDTLMISRTPEVTCVVVDVSHEDPEVKFNWYVDGVEVHNAKTKPREEQYNSTYRVVSVLTVLHQDWLNGKEYKCKVSNKALPAPIEKTISKAKGQPREPQVYTLPPSREEMTKNQVSLTCLVKGFYPSDIAVEWESNGQPENNYKTTPPVLDSDGSFFLYSKLTVDKSRWQQGNVFSCSVMHEALHNHYTQKSLSLSPGA
10	immunoglobulin domains	monomer	Homo sapiens Fc IgG1 heavy chain constant region	JN222933	APLEPKSSDKTHTSPPSPAPELLGGPSVFLFPPKPKDTLMISRTPEVTCVVVDVSHEDPEVKFNWYVDGVEVHNAKTKPREEQYNSTYRVVSVLTVLHQDWLNGKEYKCKVSNKALPAPIEKTISKAKGQPREPQVYTSPPSREEMTKNQVSLRCHVKGFYPSDIAVEWESNGQPENNYKTTKPVLDSDGSFFLYSKLTVDKSRWQQGNVFSCSVMHEALHNHYTQKSLSLSPGA
11	immunoglobulin-like domains	1 x (Ig-like domain)	mCEACAM1a	NM_001039186	EVTIEAVPPQVAEDNNVLLLVHNLPLALGAFAWYKGNTTAIDKEIARFVPNSNMNFTGQAYSGREIIYSNGSLLFQMITMKDMGVYTLDMTDENYRRTQATVRFHVHP
12	immunoglobulin-like domains	2 x (Ig-like domain)	mCEACAM1a	NM_001039186	EVTIEAVPPQVAEDNNVLLLVHNLPLALGAFAWYKGNTTAIDKEIARFVPNSNMNFTGQAYSGREIIYSNGSLLFQMITMKDMGVYTLDMTDENYRRTQATVRFHVHPILLKPNITSNNSNPVEGDDSVSLTCDSYTDPDNINYLWSRNGESLSEGDRLKLSEGNRTLTLLNVTRNDTGPYVCETRNPVSVNRSDPFSLN
13	immunoglobulin-like domains	3 x (Ig-like domain)	mCEACAM1a	NM_001039186	EVTIEAVPPQVAEDNNVLLLVHNLPLALGAFAWYKGNTTAIDKEIARFVPNSNMNFTGQAYSGREIIYSNGSLLFQMITMKDMGVYTLDMTDENYRRTQATVRFHVHPILLKPNITSNNSNPVEGDDSVSLTCDSYTDPDNINYLWSRNGESLSEGDRLKLSEGNRTLTLLNVTRNDTGPYVCETRNPVSVNRSDPFSLNIIYGPDTPIISPSDIYLHPGSNLNLSCHAASNPPAQYFWLINEKPHASSQELFIPNITTNNSGTYTCFVNNSVTGLSRTTVKNIT
14	immunoglobulin-like domains	4 x (Ig-like domain)	mCEACAM1a	NM_001039186	EVTIEAVPPQVAEDNNVLLLVHNLPLALGAFAWYKGNTTAIDKEIARFVPNSNMNFTGQAYSGREIIYSNGSLLFQMITMKDMGVYTLDMTDENYRRTQATVRFHVHPILLKPNITSNNSNPVEGDDSVSLTCDSYTDPDNINYLWSRNGESLSEGDRLKLSEGNRTLTLLNVTRNDTGPYVCETRNPVSVNRSDPFSLNIIYGPDTPIISPSDIYLHPGSNLNLSCHAASNPPAQYFWLINEKPHASSQELFIPNITTNNSGTYTCFVNNSVTGLSRTTVKNITVLEPVTQPFLQVTNTTVKELDSVTLTCLSNDIGANIQWLFNSQSLQLTERMTLSQNNSILRIDPIKREDAGEYQCEISNPVSVRRSNSIKLD
Transmembrane topology
No.	Topology	Source	Accession ID	Sequence
1	Type I	CD80	NP_005182.1	LLPSWAITLISVNGIFVICCL
2	Type I	CD46(MCP)	NP_758861.1	VWVIAVIVIAIVVGVAVICVVPY
3	Type I	CXADR(CAR)	NP_001329.1	LIAGAIIGTLLALALIGLIIF
4	Type I	TIM1	AAL35774.1	IYAGVCISVLVLLALLGVIIA
5	Type I	F11R	NP_058642.1	IVAAVLVTLILLGILVFGIWF
6	Type I	CD4	NP_000607.1	MALIVLGGVAGLLLFIGLGIFF
7	Type I	Poliovirus receptor	NP_006496.4	AIIFLVLGILVFLILLGIYFYW
8	Type I	EFNB2	NP_004084.1	GIASGCIIFIVIIITLVVLLLL
9	Type I	SLAMF1	NP_003028.1	WAVYAGLLGGVIMILIMVVIL
10	Type I	ICAM1	NP_000192.2	IVIITVVAAAVIMGTAGLSTYLY
11	Type I	Neonatal Fc receptor	AAG31421.1	VLVVGIVIGVLLLTAAAVGGALLW
12	Type I	MOG	NP_996532.2	VLVLLAVLPVLLLQITVGLIF
13	Type I	CD300lf	NP_620587.2	VLLPLIFTILLLLLVAASLLA
14	Type I	LDLRAD3	NP_777562.1	YAIIGSSVIFLVVALLALVL
15	Type I	MHC class I (HLA-A)	NP_001303327.1	VGIIAGLVLLGAVITGAVVAAVMW
16	Type I	Mxra8	NP_115724.1	LGYVLATLLLFILLLVTVLLA
17	Type I	Nectin 1 (PVRL1)	NP_002846.3	IIGGVAGSILLVLIVVGGIVV
18	Type I	AXL	NP_068713.2	YVLLGAVVAAACVLILALFLV
19	Type I	Ceacam1	NP_001703.2	AIAGIVIGVVALVALIAVALACFL
20	Type I	LDLR	NP_000518.1	ALSIVLPIVLLVFLCLGVFLLW
21	Type I	EGFR	NP_005219.2	IATGMVGALLLLLVVALGIGLFM
22	Type I	Basigin	NP_723346.2	ALWPFLGIVAEVLVLVTIIFI
23	Type I	LAMP1	NP_005552.3	LIPIAVGGALAGLVLIVLIAYLV
24	Type I	CD43	AAA51949.1	GMLPVAVLVALLAVIVLVALLLL
25	Type I	CD162	NP_002997.2	LLAILILALVATIFFVCTVVL
26	Type I	CD62L	NP_000646.3	PLFIPVAVMVTAFSGLAFIIWLA
27	Type I	CD49d	NP_000876.3	IVIISSSLLLGLIVLLLISYVMWK
28	Type I	LFA-1	NP_002200.2	YLYVLSGIGGLLLLIFIVL
29	Type I	HLA-DRA	NP_061984.2	NVVCALGLTVGLVGIIIGTIFII
30	Type I	IL2Rα	NP_000408	VAVAGCVFLLISVLLLSGL
31	Type I	ACE2	NM_001371415	IWLIVFGVVMGVIVVGIVILI
32	Type II	APN	NM_001150	KSLGILGILLGVAAVCTIIALSVV
33	Type II	DPP4	NM_001935	VLLGLLGAAALVTIITVPVVLL
Cytosolic Domain（CD）
No.	Source	Accession ID	Sequence
1	IL2Rα	NP_000408	QHRWRKSRRTI
2	ACE2	NM_001371415	FTGIRDRKKKNKARSGENPYASIDISKGENNPGFQNTDDVQTSF
3	LDLR	NP_000518.1	KNWRLKNINSINFDNPVYQKTTEDEVHICHNQDGYSYPSRQMVSLEDDVA
4	Mxra8	NP_115724.1	ARRRRGGYEYSDQKSGKSKGKDVNLAEFAVAAGDQMLYRSEDIQLDYKNNILKERAELAHSPLPAKYIDLDKGFRKENCK
Endocytosis prevention motif (EPM)
No.	Source	Sequence
1	Endocytosis prevention motif (EPM)	ALPGNPDHREMGETLPEEVGEYRQPSGGSVPVSPGPPSGLEPTSSSPY
