# Supplementary material for: Design of customized coronavirus receptors
Source: Nature. Author manuscript; Available in PMC 2025 Jun 24. (PMC12187079; doi:10.1038/s41586-024-08121-5)
Supplement: Supp table 3 [file NIHMS2083933-supplement-Supp_table_3.xlsx]

## Sheet: Sheet1
Summrary of the selected nanobodies
Virus	Antigen	ID	CDR3 sequence
HKU1	RBD	1A3	AADLKDCPSDTYYYTYFN
HKU1	RBD	2D1	AAHKYNTGPASEPWQFT
HKU1	RBD	2E1	AAHKYNTGPASEPWQFT
HKU1	RBD	2F9	AAHKYNTGPASEPWQFT
HKU3	RBD	9A3	VADPNGWSYYGMA
HKU3	RBD	9A8	YGSRYCIGYDCYGP
HKU5	RBD	1B4	ASTRGDFCRDYIRARGAILVD
HKU5	RBD	1D7	AIPPFGY
HKU9	RBD	1A9	AASRGYAPLISAVYD
HKU9	S1	2F1	AGARSCYGCFDENEYD
HKU31	RBD	1F7	AAGPRYYSSDYFYTGGQVD
HKU31	RBD	1G8	ATVSLFQGSDGLGTRVHD
HKU31	RBD	1H2	AVRTKLGRPWFQVAAYD
ZJ2013	RBD	1B7	AGARSCYGCFDEFEYD
ZJ2013	RBD	1A6	TAGSSWYRLIQTRTPN
ZJ2013	RBD	1F6	AGAHRCYGCFDENEYA
ZJ2013	RBD	1G6	AGAHRCYGCFDENEYA
ZJ2013	RBD	1H6	NAAFFRGTW
ZJ2013	RBD	1D3	AGRYPNYGSSWYTQWTDARIYQ
ZJ2013	RBD	1C5	AADRYLYGSGFLVRTTYD
ZJ2013	RBD	1E2	TPSPEY
RMYN02	RBD	6B5	HAEEVRDPECTSLSAPCPLLTSE
RMYN02	RBD	6D7	KVQNSGY
RMYN02	RBD	6G1	NAKRKAYSYFGGAE
RMYN02	RBD	8C3	AADPNGWSYYGMA
RMYN02	RBD	8E1	VADPNGWSYYGMA
RMYN02	RBD	8F12	VADPNGWSYYGMA
RMYN02	RBD	8H8	VADPNGWSYYGMA
229E	S1	2A5	NKLIRAPND
229E	S1	2C5	NADVVNFGRSW
229E	S1	4H5	NAVPPFDD
229E	RBD	1A1	NAEIQTHRETAPVD
MHV	S1	1B2	AQARSNVLYSRQPDDYE
MHV	S1	1E4	AMGRVVGNSRITYD
MHV	S1	1F7	ATSTSYQFTRVPGQYD
MHV	S1	3C3	AANGAGTCGFDQSQYN
MHV	S1	5E9	AANGAGTCGFDQSQYN
MHV	CTD	1B3	FYAGGY
MHV	CTD	1D12	TGSRRVIISRWAHDYD
MHV	NTD peptide	3B8	AAARKVYGRRGATCVDWD
MHV	NTD peptide	3H6	AAHRSCVGNWTSA
Viral Binding Domains(VBDs)
No.	Type	Binding parterner	Name in this study	Original name in literature	Reference(PMID)
1	nanobody (Nb)	SARS-CoV-2 (RBD)	Nb27	Nb30	34098567
2	nanobody (Nb)	MERS-CoV (RBD)	mNb1	VHH-55	32531248
3	conventional antibody (scFv/Fab)	SARS-CoV-2 (NTD)	S2L20	S2L20	34751595
4	conventional antibody (scFv/Fab)	SARS-CoV-2 (RBD)	CB6	CB6	32454512
5	conventional antibody (scFv/Fab)	SARS-CoV-2 (RBD)	REGN 10933	REGN 10933	32540901
6	conventional antibody (scFv/Fab)	SARS-CoV-2 (RBD)	LY-COV555	LY-COV555	33024963
7	conventional antibody (scFv/Fab)	SARS-CoV-2 (RBD)	S309	S309	32991844
8	conventional antibody (scFv/Fab)	SARS-CoV-2 (RBD)	S2H97	S2H97	34261126
9	conventional antibody (scFv/Fab)	SARS-CoV-2 (RBD)	S2X259	S2X259	34261126
10	conventional antibody (scFv/Fab)	SARS-CoV-2 (RBD)	BG10-19	BG10-19	34015271
11	conventional antibody (scFv/Fab)	SARS-CoV-2 (RBD)	S2M11	S2M11	32972994
12	conventional antibody (scFv/Fab)	SARS-CoV-2 (S2)	B6	B6	33398277
13	conventional antibody (scFv/Fab)	SARS-CoV-2 (S2)	S2P6	S2P6	34344823
14	conventional antibody (scFv/Fab)	SARS-CoV-2 (S2)	76E1	76E1	35773398
15	conventional antibody (scFv/Fab)	ACE2	h11b11	h11B11	34404805
