# Supplementary material for: Design of customized coronavirus receptors
Source: Nature. Author manuscript; Available in PMC 2025 Jun 24. (PMC12187079; doi:10.1038/s41586-024-08121-5)
Supplement: Source Data Fig1 [file NIHMS2083933-supplement-Source_Data_Fig1.xlsx]

## Sheet: Figure 1e, 1j, 1m, and 1p
	Figure 1e	Mock	ACE2	D1	D2	D3	D4	D5
		5599	145389600	128368896	56284628	10918905	4666790	822206
		9627	156764112	126873888	57330640	11859495	5237049	980624
		6916	153705696	130523200	57273964	13306772	5959279	701415
	Figure 1j	Mock	ACE2	R1	R2	R3	R4	R5
		3677	71201080	31279058	41142732	15724912	31530472	53880272
		2020	72277816	28413384	40537236	16731248	30721228	46919692
		5553	67791264	34095318	39216728	13780774	30550252	51579928
	Figure 1m	Mock	ACE2	14x	7x	4x	3x	2x	1x	0
		22769	94029704	151000	263064	20517318	28098964	21635146	2260426	2467445
		55057	93671720	392414	488571	20620916	30457134	21871798	2273863	2966127
		41423	90936536	259297	390183	20309446	30978962	22648986	2728685	2974430

## Sheet: Figure 1c, 1h
	Figure 1c		positive ratio
			replication 1	replication 2	replication 3	MEAN	SD
		Mock	0.057	0.014	0.072	0.0476667	0.0301054
		ACE2	87.6	88.1	86.8	87.5	0.655744
		D1	90.8	91.5	91.4	91.2333	0.378594
		D2	80.2	80.6	81.3	80.7	0.556776
		D3	67.6	68.8	69.5	68.6333	0.960902
		D4	71.5	71.3	72	71.6	0.360555
		D5	51.7	53.1	54.7	53.1667	1.50111
	Figure 1h		positive ratio
			replication 1	replication 2	replication 3	MEAN	SD
		Mock	1.07	0.79	1.25	1.03667	0.231805
		ACE2	83.3	88.9	68.8	80.3333	10.3732
		R1	88.3	88.6	82.9	86.6	3.2078
		R2	81.7	84.5	76.2	80.8	4.22256
		R3	79.1	79.3	72	76.8	4.15812
		R4	84	84.2	80	82.7333	2.36925
		R5	85.2	87	86.8	86.3333	0.986577
