# Supplementary material for: Design of customized coronavirus receptors
Source: Nature. Author manuscript; Available in PMC 2025 Jun 24. (PMC12187079; doi:10.1038/s41586-024-08121-5)
Supplement: Source Data Fig2 [file NIHMS2083933-supplement-Source_Data_Fig2.xlsx]

## Sheet: figure 2c
	figure 2c
				VH-VL			VL-VH
			RLU(Log10)	replication 1	replication 2	replication 3	replication 1	replication 2	replication 3
			S2L20	6.72893	6.67023	6.66218	6.81617	6.74138	6.78036
			4A8	5.14056	4.91603	5.09133	4.42029	4.76895	4.50352
			S2M28	5.18642	5.05271	4.98112	4.75755	4.83997	4.95762
			CV3-13	4.91283	4.4664	4.25041	4.05913	4.4217	4.52975
			DH1052	4.80539	4.89386	4.81373	4.37969	4.94637	5.00993
			CB6	7.15631	7.07118	7.02963	6.96431	6.99019	7.03235
			S2E12	5.8488	5.82403	5.88002	6.24867	6.15853	6.19975
			REGN	6.21332	6.16797	6.1935	6.91925	6.91657	6.97839
			S2H14	6.76253	6.74713	6.65851	6.94163	6.94908	7.00364
			S2H13	4.61534	4.72146	4.68433	6.47734	6.38953	6.43062
			LY-COV555	6.51583	6.45968	6.45422	6.76931	6.72145	6.70064
			S309	5.035	4.57142	5.21539	4.86993	4.60523	4.48543
			LY-COV1404	6.73291	6.7275	6.7921	6.56581	6.47877	6.44411
			S2H97	6.07582	6.00877	5.96112	6.391	6.4853	6.49872
			BD-744	6.10648	6.07629	6.2357	6.47618	6.34956	6.31596
			S2X35	6.79442	6.76503	6.72955	6.86372	6.88781	6.99226
			S2X259	6.75429	6.68185	6.70784	6.87433	6.88458	6.88036
			BG10-19	4.25872	4.15329	5.09068	3.99321	4.7239	5.25891
			S2M11	4.84107	4.61358	4.89372	5.26041	5.178	5.32352
			B6	4.71355	4.95507	4.79899	4.89812	4.53945	4.93093
			S2P6	4.87464	4.85657	4.26638	5.12405	4.5961	4.83485
			760	4.35589	3.79139	4.06112	4.78803	4.83253	4.72692
			Mock	4.87175	4.96611	4.39177
			hACE2	7.81004	7.74503	7.70596

## Sheet: figure 2f, 2g
	Figure 2f		positive ratio
			replication 1	replication 2	replication 3	MEAN	SD
		Mock	0.41	0.43	0.4	0.413333	0.0152753
		S2l20	51.6	49.8	50.6	50.6667	0.90185
		S2M28	0.46	0.42	0.65	0.51	0.122882
		CB6	52.6	52.5	51.8	52.3	0.43589
		REGN	51.2	50.6	50.9	50.9	0.3
		LY-CoV555	21.9	21.6	16.8	20.1	2.86182
		LY-CoV1404	31.2	31.5	32.4	31.7	0.6245
		S2H97	11.3	10.5	10.8	10.8667	0.404145
		S2X259	55.6	54.4	54.3	54.7667	0.723418
		BG10-19	0.42	0.41	0.56	0.463333	0.083865
		S2M11	0.59	0.68	0.48	0.583333	0.100167
		ACE2	58.5	56.3	55.4	56.7333	1.59478
	Figure 2g		positive ratio
		protein concentration (μg/mL)	sACE2	S2L20	BG10-19
		0	0.15	0.15	0.15
		1.25	47.5	0.44	0.34
		5	54.2	3.28	0.44
		20	53.9	17.1	0.48
		80	52.6	37.9	0.74
