# Supplementary material for: Design of customized coronavirus receptors
Source: Nature. Author manuscript; Available in PMC 2025 Jun 24. (PMC12187079; doi:10.1038/s41586-024-08121-5)
Supplement: Source Data Fig3 [file NIHMS2083933-supplement-Source_Data_Fig3.xlsx]

## Sheet: figure 3b
	figure 3b		SARS-CoV-2 D614G			Alpha			Beta			Gamma			Delta			Omicron
			Mock	ACE2	S2L20	Mock	ACE2	S2L20	Mock	ACE2	S2L20	Mock	ACE2	S2L20	Mock	ACE2	S2L20	Mock	ACE2	S2L20
			1860	142297664	46705564	73998	6183462	3251894	599392	51438372	21484910	700385	83620696	13850792	37826	34271080	16911176	10113	157414720	37570816
			1173	161330336	55775776	3056	7232149	3175789	116578	46570808	20454654	394409	69563912	14099217	45015	36863968	19726168	22125	162052544	41479176
			2243	144269888	56463020	2571	5463932	4700398	52310	47054416	20389562	524659	72055568	13231707	29950	38175152	17575606	32848	156395312	42856436

## Sheet: figure 3c
	figure 3c	SARS-CoV-2			SARS-CoV-1			BANAL-20-52			GxP2V			RaTG13				ZC45
		Mock	ACE2	S2L20	Mock	ACE2	S2L20	Mock	ACE2	S2L20	Mock	ACE2	S2L20	Mock	ACE2	S2L20	Raff	Mock	ACE2	S2L20
		1599	153399872	53988488	92239	262725280	55415	36622	325260148	19720916	21342	69516454	11242048	3450	48464676	4313053	227634448	151263	2397	2136
		1939	134311152	62715548	70289	270236192	98993	68671	346109144	20831317	25622	75286478	12692816	5112	46213156	4938235	233270032	425162	1847	2597
		1816	127206680	51179908	89644	308425984	57813	27208	374419408	19036927	39735	74185476	12073840	2979	45659456	3657090	247710912	344291	69041	2468

## Sheet: figure 3g
		figure 3g	RaTG13			RaTG13-(SARS-CoV-2 RBD)			RaTG13-T372A
			Mock	Raff-ACE2	S2L20	Mock	Raff-ACE2	S2L20	Mock	Raff-ACE2	S2L20
			3450	227634448	4313053	187563	166031104	52559200	45021	685147456	161820608
			5112	233270032	4938235	139125	180758352	55005772	150216	702164544	162253904
			2979	247710912	3657090	119191	177859872	60731648	101117	642905024	160673312

## Sheet: figure 3h
	figure 3h	BANAL-52			BANAL-52-T372A
		Mock	ACE2	S2L20	Mock	ACE2	S2L20
		123048	367289152	16455216	209540	215140928	71405552
		196623	326210144	15166973	142882	225117776	78367568
		139044	311292384	13471413	53744	214505680	84701544
