# Supplementary material for: Design of customized coronavirus receptors
Source: Nature. Author manuscript; Available in PMC 2025 Jun 24. (PMC12187079; doi:10.1038/s41586-024-08121-5)
Supplement: Source Data Fig4 [file NIHMS2083933-supplement-Source_Data_Fig4.xlsx]

## Sheet: Figure 4b
	Figure 4b
		229E		HKU5		HKU31		HKU1		MHV		HKU9		ZJ2013		HKU3		RsHuB2019A		Rs4081		RP3		ZC45
		Mock	2A5-CVR	Mock	1B4-CVR	Mock	1H2-CVR	Mock	2F9-CVR	Mock	1B3-CVR	Mock	2F1-CVR	Mock	1B7-CVR	Mock	9A3-CVR	Mock	9A3-CVR	Mock	9A8-CVR	Mock	6D7-CVR	Mock	6D7-CVR
	raw data RLU	16451	27635596	1078	18766204	260	3881101	758	2096461	81141	18615864	754	15284352	511	2448895	8912	10421054	62358	101192056	601062	17229198	20019	2835206	6338	5211912
		3239	28733744	843	19463580	308	2296860	957	2246595	51867	18565490	1605	17512982	678	2790317	7879	10316893	18289	103629136	559309	17228876	41897	2570774	610	6567098
		2769	28849560	873	17967990	290	4366093	1046	1927171	95093	17504760	1537	14304238	654	3118209	9032	10853817	61885	111434024	465875	19358110	19303	2907734	708	6156952

## Sheet: Figure 4g
		Figure 4g	MHV-A59 amplification
			Cq value	Mock		mCEACAM1a		1B3-CVR
			0h	32.1118	31.5102	32.9914	33.3366	31.5524	33.5729
			24h	33.8277	32.687	24.4012	24.5814	28.9211	28.0874
			48h	31.5669	31.9101	18.9753	18.9304	23.878	23.4138
			72h	31.9391	31.5884	11.6896	11.6592	16.3369	16.4584
			MHV-A59 amplification
			copy numbers /mL	Mock		mCEACAM1a		1B3-CVR
			0 h	110426	159524	64493.7	52221.5	155461	45195.5
			24h	38676.5	77685.7	1.2317e+07	1.1032e+07	776805	1.29329e+06
			48h	154090	124919	3.39826e+08	3.49283e+08	1.69607e+07	2.25263e+07
			72h	122726	152079	2.92327e+10	2.97815e+10	1.70546e+09	1.58337e+09

## Sheet: Figure 4j
Figure 4j	RsHuB2019A amplification
	Cq value	Try -				Try +
		Caco2		Caco2-Nb27		Caco2		Caco2-Nb27
		replication 1	replication 2	replication 1	replication 2	replication 1	replication 2	replication 1	replication 2
	0h	31.888	31.925	30.2449	30.4962	30.7054	30.7481	30.5361	30.3753
	24h	31.0237	31.1712	28.1268	28.2669	27.0142	27.1815	21.2242	21.1977
	48h	31.2118	31.1336	20.8223	20.6992	25.8324	26.0162	13.2953	13.0772
	72h	31.7748	31.1244	14.1377	14.127	24.8726	24.9563	12.013	12.0231
	96h	31.1147	30.721	12.0802	12.1537	24.1604	24.1896	12.3153	12.4338
	RsHuB2019A amplification
	copy numbers /mL	Try -				Try +
		Caco2		Caco2-Nb27		Caco2		Caco2-Nb27
		replication 1	replication 2	replication 1	replication 2	replication 1	replication 2	replication 1	replication 2
	0 h	268688	262739	726638	624053	549811	535770	609150	671454
	24h	453455	414702	2.61978e+06	2.40672e+06	5.13822e+06	4.64322e+06	1.71122e+08	1.7389e+08
	48h	404624	424257	2.18259e+08	2.3516e+08	1.05094e+07	9.40268e+06	2.08071e+10	2.3745e+10
	72h	287746	426628	1.24943e+10	1.25749e+10	1.87918e+07	1.78628e+07	4.52269e+10	4.495e+10
	96h	429145	544642	4.34226e+10	4.15329e+10	2.89215e+07	2.84155e+07	3.76629e+10	3.50542e+10

## Sheet: Figure 4m
Figure 4m	HKU5-1 amplification
	Cq value	MOI=1				MOI=0.01
		Caco2		Caco2-1B4		Caco2		Caco2-1B4
		replication 1	replication 2	replication 1	replication 2	replication 1	replication 2	replication 1	replication 2
	0h	34.0106	34.5705	34.8915	36.1604	35.9453	34.9658	34.9372	34.0433
	24h	32.2715	31.7143	20.8963	20.772	35.0037	35.2401	25.0345	24.9146
	48h	32.4965	32.5753	13.0234	13.1277	35.7295	35.0453	15.865	15.7243
	72h	31.3739	31.5906	16.2771	16.4483	36.7392	34.347	12.2103	12.139
	96h	31.5267	33.2452	17.4762	17.5887	36.9667	35.5297	15.7909	15.7776
	HKU5-1 amplification
	copy numbers /mL	MOI=1				MOI=0.01
		Caco2		Caco2-1B4		Caco2		Caco2-1B4
		replication 1	replication 2	replication 1	replication 2	replication 1	replication 2	replication 1	replication 2
	0 h	47084.8	34072.6	28307.2	13599.9	15399.2	27117.4	27569.6	46203.7
	24h	128581	177413	9.18294e+07	9.86636e+07	26529.5	23143.3	8.41007e+06	9.01304e+06
	48h	112910	107886	8.67167e+09	8.16476e+09	17444.1	25900.5	1.6796e+09	1.82181e+09
	72h	215963	190551	1.32383e+09	1.19914e+09	9735.26	38768.9	1.38712e+10	1.44537e+10
	96h	197715	73268.7	6.62231e+08	6.20551e+08	8535.98	19578.5	1.75313e+09	1.76665e+09
