# Supplementary material for: Design of customized coronavirus receptors
Source: Nature. Author manuscript; Available in PMC 2025 Jun 24. (PMC12187079; doi:10.1038/s41586-024-08121-5)
Supplement: Source Data ED Fig1 [file NIHMS2083933-supplement-Source_Data_ED_Fig1.xlsx]

## Sheet: EDFig 1e
	Extended data Figure 1e
		1	2	3	4	5	6	7	8	9	10	11	12	13	14	15	16	17	18	19	20	21	22	23	24	25	26	27	28	29	30	31	ACE2	Mock
		1082300	10510800	9217560	12265900	10841900	11608300	12040300	12772200	13081900	14665700	8553430	9721510	10200400	7037840	9677260	16174100	9586760	11648800	9225240	10477000	12069900	5468250	11375900	9505430	10290200	9171950	6852980	5191390	7283220	8807290	16417600	27218400	9135.06
		1314910	9237010	11279100	11119500	11089900	11221100	12461000	12746700	12991300	13570000	9975900	9497180	11181100	7623100	10510300	15492100	10559000	11687900	10301200	10748100	11290900	5495390	12159400	9293600	9278490	10160100	6742200	5121070	7812330	8921700	17143500	30012500	9760.86
		1286830	10238200	10431600	11626200	10053400	11302200	13218600	11793500	11734100	13758500	9625290	10526400	10620200	7080420	10770700	15329800	9619810	13101400	9643600	11981200	12233300	4953330	12171300	9645260	9103130	7564180	6877820	5473330	8767160	9501520	17590200	33177500	7608.6

## Sheet: EDFig 1g
	Extended data Figure 1g
		MOCK	ACE2	TM(ACE2)	TMC(ACE2)	TM(IL2Ra)	TMC(IL2Ra)	TM(Mxra8)	TMC(Mxra8)	TM(Mxra8)+C(ACE2)
		1510	172921808	34462172	98151416	14917770	43500680	60837576	104940696	87727704
		15214	206465648	37881100	107524216	15585387	41998080	68354296	98884848	92387392
		29049	185537568	40343488	102698944	16038716	44974376	63550532	104227648	86811776

## Sheet: EDFig 1j
	Extended data Figure 1j
		Mock	LCB1-Mxra8TMC	LCB1-Mxra8TMC-EPM
		592	15176496	19960826
		802	16991932	20301244
		419	16412366	19760008
