# Supplementary material for: Design of customized coronavirus receptors
Source: Nature. Author manuscript; Available in PMC 2025 Jun 24. (PMC12187079; doi:10.1038/s41586-024-08121-5)
Supplement: Source Data ED Fig2 [file NIHMS2083933-supplement-Source_Data_ED_Fig2.xlsx]

## Sheet: EDFig 2b
	Extended data Figure 2b
		SARS-CoV-2 entry	Mock	LCB1-TM type Ⅰ	LCB1-TM type Ⅱ
			125	2480092	889196
			141	3701206	849940
			153	5491048	1012092
		MERS-CoV entry	Mock	mNb1-TM type Ⅰ	mNb1-TM type Ⅱ
			221738	33147014	4986194
			351222	34235968	5361812
			182368	34047948	3814367

## Sheet: EDFig 2f
	Extended data Figure 2f
		Mock	ACE2	0x	1x	2x	3x	2x monomeric
		51121	143817728	1799942	36539384	37776360	28536682	40744828
		69372	132210648	2148464	38641096	46297144	27605310	34402340
		90925	124764224	2336500	36207972	35764376	25073612	35365476

## Sheet: EDFig 2i
	Extended data Figure 2i
		MOCK	ACE2	IG4	IG3	IG2	IG1	IG0
		74873	113725832	4392442	32498866	53075340	15442273	253843
		8124	113695304	4208595	28691856	49477168	13738339	397676
		20655	108748568	4570597	27429968	46873072	15181581	80424

## Sheet: EDFig 2l
	Extended data Figure 2l
		Mock	ACE2	LCB1	LCB2	LCB3	LCB4	LCB5	LCB6	LCB7	LCB8	AHB1	AHB2
		11389	49405612	36525300	35718284	27708134	8473830	32187330	2940536	10442296	17633280	9362970	14555611
		1091	41146472	32269320	33702316	20927998	9104707	30281216	2818871	10282947	16877878	8639166	13037776
		61353	37715156	32717620	32661674	22980644	8067476	28925942	2586026	10785879	16459025	11993685	11324579

## Sheet: EDFig 2o
	Extended data Figure 2o
		Mock	ACE2	LCB1	LCB2	CB6(scfv)	REGN(scfv)	CB6	REGN	S2Nb22	S2Nb27	SR16m	FSR22
		22032	101172768	66833620	55809620	23214738	35654580	17603890	25618386	43568460	51522896	7010781	56225
		25500	93160608	69117224	59885676	22917570	37301792	16832106	23922290	42593364	51788084	7800487	116064
		36566	102264232	64509056	51795924	22641410	38919536	13951045	19864250	44911328	53194300	7441991	164955
