# Supplementary material for: Design of customized coronavirus receptors
Source: Nature. Author manuscript; Available in PMC 2025 Jun 24. (PMC12187079; doi:10.1038/s41586-024-08121-5)
Supplement: Source Data ED Fig3 [file NIHMS2083933-supplement-Source_Data_ED_Fig3.xlsx]

## Sheet: EDFig 3c
	Extended data Figure 3c	SARS-CoV-2 PSV entry
			Mock	ACE2	Nb24+mNb1
		raw data RLU	609	69758840	4702346
			1090	63351396	4242969
			751	66374040	4631178
		MERS-CoV PSV entry
			Mock	DPP4	Nb24+mNb1
		raw data RLU	27005	24784344	12849635
			18744	24471658	12192966
			11320	28448198	12019549

## Sheet: EDFig 3f
	Extended data Figure 3f
		Mock	ACE2	LCB1	3x LCB1
	raw data RLU	57026	293357504	158795072	3477030
		710	303301088	150854384	3473848
		16993	302678176	162201952	3290864
		Mock	S2Nb24	3X S2Nb24
	raw data RLU	33696	30372950	11973146
		29560	33627648	12181662
		2266	25178410	11465729

## Sheet: EDFig 3i
	Extended data Figure 3i
		Adaptor concentration	0	1.6 ng/mL	8 ng/mL	40ng/mL	200ng/mL	1000ng/mL
		raw data RLU	72	16018161	71523464	98751272	50959120	14623505
			112	16390131	66717008	95585368	50141584	15007169
			115	15795340	62733340	78365880	36654836	10337690

## Sheet: EDFig 3l
	Extended data Figure 3l
		CB6 concentration (ng/mL)	10000	3333.33	1111.11	370.37	123.457	41.1523	13.7174	4.57247	0
		raw data RLU	371000000	319000000	124000000	24898280	12739491	11111282	12067206	11499622	3566
			397000000	340000000	115000000	21759800	11087820	10961407	10576066	10602884	6733
			461000000	335000000	118000000	23324128	12422241	11724250	10378023	11847575	5004
			377000000	332000000	125000000	26255430	10707770	10342361	9364300	10980074	21112

## Sheet: EDFig 3n
	Extended data Figure 3n
		HKU3 PSV entry
		27-hFC (μg/mL)	0	3.13	6.25	12.50	25.00	50.00	100.00	200.00
		raw data RLU	48	111726	471993	752880	1068743	1169463	1016735	659192
			56	61914	521965	699720	849875	1513906	1250462	528963
			56	110832	790173	807361	963290	1248046	1007479	878327

## Sheet: EDFig 3o
		Extended data Figure 3o
			HKU3 PSV entry
			Nb27-hFC-H11B11 (μg/mL)	0	0.01	0.02	0.04	0.08	0.16	0.31	0.63	1.25	2.50	5.00
			raw data RLU	48	23582270	69615872	108651016	125659832	156251168	179480832	175370592	171925936	129160264	25346822
				56	27487822	79319736	111573408	144711232	164597248	181025760	191529168	183810720	138391296	29501890
				56	26369000	77902000	110068264	140360912	141461360	168163824	177481792	154385504	116234184	18919626
