# Supplementary material for: Design of customized coronavirus receptors
Source: Nature. Author manuscript; Available in PMC 2025 Jun 24. (PMC12187079; doi:10.1038/s41586-024-08121-5)
Supplement: Source Data ED Fig4 [file NIHMS2083933-supplement-Source_Data_ED_Fig4.xlsx]

## Sheet: EDFig 4b
Extended data Figure 4b
	SARS-CoV-2 cell-cell membrane fusion efficiency						MERS-CoV cell-cell membrane fusion efficiency
	Mock	ACE2	LCB1-CVR	Nb24-CVR			Mock	DPP4	mNb1-CVR
raw data RLU	347.643	1241140	1253930	826752		raw data RLU	283.607	582027	731336
	474.498	903709	1223940	1083950			260.901	749124	825704
	1364.71	857833	1214430	616550			907.964	716817	716937

## Sheet: EDFig 4f
	Extended data Figure 4f
		SARS-CoV-2 PSV entry
		Mock	ACE2	LCB1	S2Nb27	KREMEN1	ASGPR1	AXL	CLEC4M	TMEM106B	TMPRSS2	NRP1	SCARB1	LRRC15	CD147
	raw data RLU	2019	39206116	33130640	16361376	17733	61252	5405	82845	66218	38674	8451	8706	5002	1872
		2577	41631492	31089156	15808091	96995	26571	4421	138729	54491	34331	2194	1630	1998	68526
		2243	39444052	28832926	14755841	20920	12231	12869	90501	90549	31565	1759	8209	2054	3072
