# Supplementary material for: Design of customized coronavirus receptors
Source: Nature. Author manuscript; Available in PMC 2025 Jun 24. (PMC12187079; doi:10.1038/s41586-024-08121-5)
Supplement: Source Data ED Fig5 [file NIHMS2083933-supplement-Source_Data_ED_Fig5.xlsx]

## Sheet: EDFig 5b
Extended data Figure 5b
	SARS-CoV-2 PSV entry
	Mock	ACE2	S2Nb1	S2Nb2	S2Nb3	S2Nb4	S2Nb5	S2Nb6	S2Nb7	S2Nb8	S2Nb9	S2Nb10	S2Nb11	S2Nb12	S2Nb13	S2Nb14	S2Nb15	S2Nb16	S2Nb17	S2Nb18	S2Nb19	S2Nb20	S2Nb21	S2Nb22	S2Nb23	S2Nb24	S2Nb25
raw data RLU	13818	51969448	14519552	28832040	20619132	16114308	1972261	56550040	10226374	10588618	3837584	22207514	7964796	4297058	21911232	31514542	4548500	9683445	14280706	1052497	11896813	38524456	4499898	15006850	4707865	43468860	36181320
	33945	39167796	14193791	26825080	18026502	14678852	1591040	53544652	9845093	9706227	5070394	21420580	8655972	4199963	20283268	28764830	4033278	9157928	12467258	1140537	11385961	39194980	4322750	18075958	4745061	40678380	35112856
	1561	42564380	13165819	23573816	17146742	13464726	1377659	46583296	8823247	8284494	4033207	21720170	7858997	3728258	21337376	27638590	4012643	8324915	9047831	655324	14862121	42375296	3556359	15937818	4288873	44374088	36173060

## Sheet: EDFig 5c
		Extended data Figure 5c
			Nbs-CVR number:	Nb6	Nb24	Nb20	Nb25	Nb14	Nb2	Nb10	Nb13	Nb3	Nb22	Nb4	Nb1	Nb19	Nb17	Nb7	Nb8	Nb16	Nb11	Nb23	Nb9	Nb15	Nb21	Nb12	Nb5	Nb18
			Mean value of % Neutralization	0.963444	0.986809	0.849783	0.995122	0.871974	0.665944	0.99898	0.999974	0.592946	0.998072	0.937731	0.979732	0.502612	0.99998	0.987669	0.999986	0.994143	0.986421	0.998105	0.99696	0.755131	0.999977	0.998791	0.599571	0.983722
			Binding efficiency (mean fluorescence intensity)	11490	17860	14767	18739	13183	13290	13574	13947	2512	14536	11245	15952	14035	14323	14111	13989	19170	8767	15607	14599	5774	17830	12046	2238	13614
			Entry efficiency (mean value of RLU)	52225996	4.28404e+07	4.00316e+07	35822412	2.9306e+07	26410312	2.17828e+07	21177292	1.85975e+07	1.63402e+07	1.47526e+07	1.39597e+07	12714965	1.19319e+07	9.63157e+06	9.52645e+06	9.05543e+06	8.15992e+06	4.5806e+06	4.31373e+06	4.19814e+06	4.12634e+06	4075093	1.64699e+06	949453
