# Supplementary material for: Design of customized coronavirus receptors
Source: Nature. Author manuscript; Available in PMC 2025 Jun 24. (PMC12187079; doi:10.1038/s41586-024-08121-5)
Supplement: Source Data ED Fig7 [file NIHMS2083933-supplement-Source_Data_ED_Fig7.xlsx]

## Sheet: EDFig 7e
		Extended data Figure 7e
					S2L20	CB6	REGN	LY-COV555	S309	S2H97	S2X259	S2M11	BG10-19
			S2L20-CVR	10μg/mL	98.7287	85.4619	88.391	-52.665	36.0646	69.7788	90.7041	44.0364	61.2895
				1μg/mL	62.7848	48.0332	18.467	9.3298	-0.20782	-25.8502	-27.1193	1.55942	59.5035
			ACE2	10μg/mL	37.7655	96.5569	98.8895	79.6445	99.9168	45.7143	99.8993	29.8585	99.8737
				1μg/mL	15.7554	66.5258	59.5887	65.3345	99.6449	15.3169	86.0802	14.9917	68.5944
				figure 3i			NTD	RBD I	RBD II	RBD III	RBD IV	RBD V	RBD VI	3 RBD down
					Raw data RLU		S2L20	CB6	REGN	LY-COV555	S309	S2H97	S2X259	S2M11	BG10-19	Mock
					S2L20-CVR	10μg/ml	44350.5	495175	347570	4578430	2023570	982747	336206	1643420	1078980	3760600
							39825.5	467398	421070	5529580	2209620	1018210	279282	2061950	1484060	2860440
						1μg/ml	1024690	1647260	2679510	2735820	2949670	4086530	3924610	3002380	1157270
							1439340	1793480	2718820	3267490	3685130	4246060	4492010	3515410	1524020
					ACE2	10μg/ml	60915100	3078320	1195900	19754800	62964.4	52582100	83997.3	69344200	87219.7	98664200
							68148900	4062030	1107110	22459000	109596	59997300	124766	76117400	174682	108719000
						1μg/ml	80634800	32878700	38940000	33618600	426925	81718800	12378700	81500200	29299400
							94074300	36541100	44866300	38271800	309528	93899800	16488600	94792700	35830600
							NTD	RBD I	RBD II	RBD III	RBD IV	RBD V	RBD VI	3 RBD down
					Mean % Inhibition realtive to Mock		S2L20	CB6	REGN	LY-COV555	S309	S2H97	S2X259	S2M11	BG10-19
					S2L20-CVR	10μg/mL	98.7287	85.4619	88.391	-52.665	36.0646	69.7788	90.7041	44.0364	61.2895
						1μg/mL	62.7848	48.0332	18.467	9.3298	-0.20782	-25.8502	-27.1193	1.55942	59.5035
					ACE2	10μg/mL	37.7655	96.5569	98.8895	79.6445	99.9168	45.7143	99.8993	29.8585	99.8737
						1μg/mL	15.7554	66.5258	59.5887	65.3345	99.6449	15.3169	86.0802	14.9917	68.5944
