# Supplementary material for: Design of customized coronavirus receptors
Source: Nature. Author manuscript; Available in PMC 2025 Jun 24. (PMC12187079; doi:10.1038/s41586-024-08121-5)
Supplement: Source Data ED Fig8 [file NIHMS2083933-supplement-Source_Data_ED_Fig8.xlsx]

## Sheet: EDFig 8c
Extended data Figure 8c
	SARS-CoV-2		HKU3		ZC45		Rp3		Rs4075		Rs4081
	Mock	Nb27-CVR	Mock	Nb27-CVR	Mock	Nb27-CVR	Mock	Nb27-CVR	Mock	Nb27-CVR	Mock	Nb27-CVR
RLU raw data	4423	8785575	457	138667632	4563	1238410	9235	59636004	5240	5737466	7479	49148892
	5044	9457290	630	156747648	4761	1358370	6909	68233408	510	8126335	4093	55498140
	656	9092497	3002	158880160	694	1355088	6888	67768704	6457	8071044	33328	53134168
	3817	9125037	394	164789120	12099	1196407	5007	63707980	5806	5996032	7505	49636396

## Sheet: EDFig 8g
Extended data Figure 8g
	HKU1			HKU3			HKU5			HKU9			ZJ2013
	Mock	2F9-CVR	2F9-EPM-CVR	Mock	9A3-CVR	9A3-EPM-CVR	Mock	1B4-CVR	1B4-EPM-CVR	Mock	1A9-CVR	1A9-EPM-CVR	Mock	1B7-CVR	1B7-EPM-CVR
raw data RLU	209	31291275	43367653	9359	7158525	9100101	159	34453432	44920880	2736	1035635	2419309	620	2427782	4279272
	226	27261583	42678156	10000	8412844	8215999	172	26406594	46942120	2472	2178746	2530535	705	2246343	5178277
	222	24311653	51957381	9244	7610779	9136438	152	29067486	45449824	2377	1159878	3137285	712	3335570	2350571

## Sheet: EDFig 8i
Extended data Figure 8i
	293T	Caco2-2D1	Caco2-TMPRSS2
raw data RLU	103029	137452752	208264672
	229821	142960864	235905632
	195245	140366848	230879168

## Sheet: EDFig 8k
Extended data Figure 8k
	VSV-HKU1 amplification
	Cq value	Caco2		2D1-CVR		TMPRSS2
		replication 1	replication 2	replication 1	replication 2	replication 1	replication 2
	0h	28.9912	27.6988	28.4667	28.7212	28.5606	28.4114
	24h	27.7846	26.5232	20.1787	19.6177	20.1337	20.39
	48h	23.4885	23.0148	12.3798	12.3533	13.8187	13.9413
	72h	21.3161	21.34	9.07636	9.25509	12.1709	12.4851
	96h	20.113	19.6223	8.69587	7.94581	11.7293	10.6575
	VSV-HKU1 amplification
	copy numbers /mL	Caco2		2D1-CVR		TMPRSS2
		replication 1	replication 2	replication 1	replication 2	replication 1	replication 2
	0 h	2.93814e+07	6.64719e+07	4.09227e+07	3.48455e+07	3.85667e+07	4.23765e+07
	24h	6.29666e+07	1.39692e+08	7.6869e+09	1.09563e+10	7.90898e+09	6.72642e+09
	48h	9.50022e+08	1.28142e+09	1.06018e+12	1.07805e+12	4.27186e+11	3.95363e+11
	72h	3.74722e+09	3.69105e+09	8.54423e+12	7.63204e+12	1.20976e+12	9.91968e+11
	96h	8.01265e+09	1.09246e+10	1.08658e+13	1.74517e+13	1.599e+12	3.14692e+12
