# Supplementary material for: Design of customized coronavirus receptors
Source: Nature. Author manuscript; Available in PMC 2025 Jun 24. (PMC12187079; doi:10.1038/s41586-024-08121-5)
Supplement: Source Data ED FIg9 [file NIHMS2083933-supplement-Source_Data_ED_FIg9.xlsx]

## Sheet: EDFig 9a
Extended data Figure 9a
	Convalescents
	Neutralization(%)	ACE2-293T			LCB1-293T			S2Nb24-293T
	Sample ID	replication 1	replication 2	replication 3	replication 1	replication 2	replication 3	replication 1	replication 2	replication 3
	35	99.3165	99.491	99.9157	97.9482	94.297	93.9139	78.8185	77.3573	79.45
	37	99.9465	99.7402	99.8793	99.8946	99.9642	99.9031	97.6744	91.5171	97.2854
	48	95.5959	99.9568	99.8414	97.9558	96.4243	99.4463	62.9823	83.4592	64.321
	56	97.2671	99.9307	99.6221	99.7266	99.9291	95.2375	97.1128	99.7593	83.425
	146	99.937	99.925	99.6952	99.8438	99.9237	99.7469	94.4003	99.8333	84.9972
	6	88.6476	89.4288	73.9938	94.1547	93.4381	91.018	71.5077	75.0334	83.1601
	24	77.5962	83.6241	81.9911	66.1112	66.4871	85.8425	54.1805	88.4458	23.2186
	25	99.5414	90.3523	98.1106	86.0332	98.1657	91.4951	78.2963	92.0644	84.0668
	30	85.2368	82.425	67.7889	80.3129	81.2833	84.377	79.4371	43.2734	74.3449
	133	47.9576	63.7184	33.1461	74.729	66.5416	54.2978	51.9323	77.0606	31.5452
	198	63.2029	74.8351	78.4716	84.9058	77.3103	77.4218	65.7216	71.2253	65.1536
	197	-25.8621	22.8819	2.9802	13.1735	-7.1726	-6.0009	16.7632	4.2355	-20.9987
	Vaccinated
	Neutralization(%)	ACE2-293T			LCB1-293T			S2Nb24-293T
	Sample ID	replication 1	replication 2	replication 3	replication 1	replication 2	replication 3	replication 1	replication 2	replication 3
	1	99.94	99.91	99.94	99.9	99.92	99.92	97.75	89.15	85.66
	2	76.99	68.79	82.36	52.73	68.87	64.71	-16.07	-52.04	-26.12
	3	99.95	99.93	99.85	92.87	95.79	97.32	80.27	81.36	87.62
	4	98.6	99.95	99.83	99.85	98.94	92.58	66.75	68.69	46.6
	5	91.24	89.9	91.09	76.98	63.97	55.16	37.84	32.04	25.98
	6	95.51	97.38	96.58	87.85	81.78	86.55	11.2	0.11	10.6
	7	94.79	97.06	99.97	97.15	83.61	89.78	59.49	48.81	52.29
	8	99.98	99.98	99.98	99.97	99.96	99.98	92.37	94.21	99.9
	9	99.95	99.96	99.95	99.93	97.75	99.44	71.97	64.77	49.52
	10	98.91	97.97	99.34	88.3	75.4	87.79	33.68	16.45	15.98
	181	9.55	5.3	-14.85	2.6	-5.34	2.74	8.41	2.31	-10.72
	FBS	14.01	11.79	26.51	13.75	-13.19	1.65	6.02	4.92	-17.26
	DM10	34.02	28.61	37.92	11.36	6.71	4.7	22.06	6.32	-38.98

## Sheet: EDFig 9b
	Extended data Figure 9b
		SARS-CoV-2 293T-ACE2 S2P6					SARS-CoV-2 293T-ACE2 76E1					SARS-CoV-2 293T-ACE2 REGN
		concentration	Mean	SD	N		concentration	Mean	SD	N		concentration	Mean	SD	N
		300	0.33	0.08	3		100	23.69	5.99	3		300	2.71	0.11	3
		100	8.96	0.93	3		33.3333	33.91	4.51	3		100	3.24	0.84	3
		33.3333	23.68	1.97	3		11.1111	47.87	3.09	3		33.3333	11.32	1.63	3
		11.1111	44.43	1.34	3		3.7037	59.61	10.94	3		11.1111	12.02	1.21	3
		3.7037	63.89	2.32	3		1.23457	78.77	15.23	3		3.7037	14.64	3.52	3
		1.23457	68.59	0.67	3		0.411523	84.27	28.52	3		1.23457	17.88	6.16	3
		0.411523	79.26	2.01	3		0.137174	78.73	13.8	3		0.411523	31.36	4.6	3
		0.137174	81.63	5	3		0.0457247	69.87	11.66	3		0.137174	45.83	14.22	3
		0.0457247	99.88	2.36	3		0	100	11.59	3		0	100	13.6	3
		0.0152416	101.24	3.29	3
		0.00508053	100	2.91	3
		0.00169351	99.69	0.03	3
		0.000564503	100.67	1.99	3
		0	100	2.62	3
		SARS-CoV-2 293T-ACE2 B6					SARS-CoV-2 293T-ACE2 S2H97					MERS-CoV 293T-DPP4 S2P6
		concentration	Mean	SD	N		concentration	Mean	SD	N		concentration	Mean	SD	N
		100	63.95	2.83	3		100	1.59	1.53	3		200	7.95	0.2	3
		33.3333	76.68	7.2	3		33.33	2.97	2.76	3		66.6667	29.58	0.56	3
		11.1111	73.01	7.53	3		11.11	3.78	1.83	3		22.2222	46.86	1.72	3
		3.7037	92.34	24.52	3		3.7	25.78	9.54	3		7.40741	59.74	1.45	3
		1.23457	88.3	10.53	3		1.23	66.17	11.73	3		2.46914	81.78	1.28	3
		0.411523	88.11	23.87	3		0.41	60.56	12.02	3		0.823045	83.35	1.25	3
		0.137174	86.28	14.44	3		0.14	84.54	6.07	3		0.274348	92.92	1.97	3
		0.0457247	101.71	28.54	3		0.05	76.73	8.68	3		0.0914495	93.95	1.13	3
		0	100	7.09	3		0	100	15.24	3		0.0304832	103.62	2.17	3
												0.0101611	103.65	0.64	3
												0.00338702	103.09	4.59	3
												0	100	3	3
		MERS-CoV 293T-DPP4 B6					MERS-CoV 293T-DPP4 76E1					HKU5 293T-1B4-CVR S2P6
		concentration	Mean	SD	N		concentration	Mean	SD	N		concentration	Mean	SD	N
		100	22.79	4	3		200	7.3	0.61	3		100	75.23	9.48	3
		33.3333	56.93	5.72	3		66.6667	34.14	3.59	3		33.3333	77.4	7.29	3
		11.1111	66.81	6.5	3		22.2222	51.49	3.79	3		11.1111	90.32	9.81	3
		3.7037	101.14	3.7	3		7.40741	69.1	2.07	3		3.7037	82.13	15.56	3
		1.23457	114.06	11.07	3		2.46914	79.46	7.52	3		1.23457	86.3	3.18	3
		0.411523	94.07	13.74	3		0.823045	83.23	7.56	3		0.411523	120.2	18.66	3
		0.137174	94.61	6.42	3		0.274348	87.15	4.68	3		0.137174	116.41	8.41	3
		0.0457247	108.6	7.78	3		0.0914495	88.27	5.34	3		0.0457247	116.78	0.25	3
		0	100	2.33	3		0.0304832	99.79	6.21	3		0	100	4.64	3
							0.0101611	102.31	6.13	3
							0.00338702	97.65	3.78	3
							0	100	8.99	3
		HKU5 293T-1B4-CVR B6					HKU5 293T-1B4-CVR 76E1					HKU3 293T-9A8-CVR S2P6
		concentration	Mean	SD	N		concentration	Mean	SD	N		concentration	Mean	SD	N
		100	0.39	0.57	3		100	0.21	0.34	3		50	10.19	2.06	3
		33.3333	1.21	0.48	3		33.3333	1.65	0.17	3		16.6667	11.42	3.02	3
		11.1111	7.97	2.14	3		11.1111	6.31	0.85	3		5.55556	19.27	1.39	3
		3.7037	19.2	3.13	3		3.7037	12.87	1.78	3		1.85185	37.38	8	3
		1.23457	38.32	1.02	3		1.23457	22.98	2.27	3		0.617284	59.24	7.12	3
		0.411523	60.14	4.66	3		0.411523	44.58	7.84	3		0.205761	57.72	10.27	3
		0.137174	78.06	13.28	3		0.137174	48.37	3.07	3		0.0685871	77.62	9.92	3
		0.0457247	91.9	4.31	3		0.0457247	87.3	2.55	3		0.0228624	95.67	5.11	3
		0	100	1.27	3		0	100	0.59	3		0.00762079	98.91	6.05	3
												0	100	3.06	3
		HKU3 293T-9A8-CVR 76E1					HKU3 293T-9A8-CVR S2H97					HKU31 293T-1H2-CVR S2P6
		concentration	Mean	SD	N		concentration	Mean	SD	N		concentration	Mean	SD	N
		100	1.53	0.33	3		10	0.1	0.02	3		300	5.42	0.32	3
		33.3333	1.79	0.26	3		3.33333	0.11	0.03	3		100	9.66	0.52	3
		11.1111	1.8	0.09	3		1.11111	0.13	0.05	3		33.3333	37.75	4.97	3
		3.7037	14.22	4.35	3		0.37037	1.26	0.15	3		11.1111	33.37	4.12	3
		1.23457	39.53	12.21	3		0.123457	6	1.38	3		3.7037	78.72	5.23	3
		0.411523	50.26	1.03	3		0.0411523	23.46	5.66	3		1.23457	90.51	19.07	3
		0.137174	62.72	11.24	3		0.0137174	28.77	11.74	3		0.411523	90.35	5.78	3
		0.0457247	92.56	13.62	3		0.00457247	59.72	2.07	3		0.137174	87.01	10.41	3
		0	100	5.27	3		0.00152416	94.63	8.1	3		0	100	21.57	3
							0.000508053	96.98	5.45	3
							0	100	8.62	3
		HKU31 293T-1H2-CVR B6					HKU31 293T-1H2-CVR 76E1					ZJ2013 293T-1B7-CVR 76E1
		concentration	Mean	SD	N		concentration	Mean	SD	N		concentration	Mean	SD	N
		100	8.43	1.42	3		100	1.01	0.35	3		100	16.26	1.68	3
		33.3333	4.45	3.49	3		33.3333	6.12	1.04	3		33.3333	16.56	2.7	3
		11.1111	23.44	6.24	3		11.1111	5.53	1.82	3		11.1111	28.29	1.75	3
		3.7037	45.44	3.43	3		3.7037	12.67	2.23	3		3.7037	32.73	6.9	3
		1.23457	47.39	2.19	3		1.23457	24.13	2.62	3		1.23457	58.32	15.77	3
		0.411523	49.16	8.83	3		0.411523	23.03	1.7	3		0.411523	65.09	11.72	3
		0.137174	49.33	10.5	3		0.137174	35.06	8.43	3		0.137174	60.39	6.86	3
		0.0457247	105.6	7.19	3		0.0457247	45.05	18.01	3		0.0457247	87.23	1.44	3
		0	100	16.62	3		0	100	11.94	3		0.0152416	98	3.74	3
												0.00508053	100.59	2.08	3
												0	100	3.14	3
		ZC45 293T-6D7-CVR 76E1					HKU9 293T-2F1-CVR S2P6					HKU9 293T-2F1-CVR 76E1
		concentration	Mean	SD	N		concentration	Mean	SD	N		concentration	Mean	SD	N
		100	21.07	2.61	3		100	15.97	1.9	3		100	26.52	3.4	3
		33.3333	20.11	7.65	3		33.3333	16.71	2.44	3		33.3333	28.79	2.62	3
		11.1111	35.49	13.28	3		11.1111	44.73	4.34	3		11.1111	49.09	7.42	3
		3.7037	70.12	7.94	3		3.7037	51.53	2.18	3		3.7037	63.24	1.37	3
		1.23457	85.72	7.24	3		1.23457	63.4	5.97	3		1.23457	72.46	3.88	3
		0.411523	71.53	7.6	3		0.411523	65.88	4.87	3		0.411523	73.1	4.71	3
		0.137174	70.03	5.83	3		0.137174	89.27	2.42	3		0.137174	75.58	3.3	3
		0.0457247	78.87	3.52	3		0.0457247	91.15	5.3	3		0.0457247	94.66	11.24	3
		0.0152416	73.03	1.96	3		0.0152416	97.76	3.16	3		0.0152416	98.42	4.84	3
		0.00508053	68.82	12.55	3		0.00508053	106.91	5.79	3		0.00508053	100.2	4.35	3
		0	100	7.57	3		0.00169351	105.43	4.2	3		0.00169351	101.76	3	3
							0	100	4.2	3		0	100	5.65	3

## Sheet: EDFig 9c
		Extended data Figure 9c
		IC5 μg/mL	SARS-CoV-2	HKU3	ZC45	MERS-CoV	HKU5	HKU31	HKU1	ZJ2013	HKU9
		S2P6	6.69	0.4	/	11.67	1.14	10	/	/	8.25
		B6	100	100	/	28.92	0.66	0.05	/	/	/
		S2H97	2.68	0.006	/	/	/	/	/	/	/
		76E1	8.96	0.12	8.2	25.07	0	0		0.39	3.21
		REGN	0.38	/	/	/	/	/	/	/	/

## Sheet: EDFig 9d
Extended data Figure 9d
	ACE2
		Bafilomycin A1			Apilimod			Camostat			E64d			EK1C4
	0	1096350976	1133398016	1024879296	864112256	908518080	861512320	755885056	769926144	787748736	645344064	685136832	664683904	999079296	952905024	989113088
	1 nM	968113920	987920384	929949568	804755648	868101312	848709568	804334400	814512192	808029568	672886528	696306688	633641024	943039680	887017472	850329600
	10 nM	89810072	86575656	99693504	569833280	621789824	574487552	780184256	774685376	781256896	618617088	653321728	647970880	963323200	860962048	885764032
	100 nM	29917812	33672024	33733392	55478552	55339204	53998756	762449216	781417472	747623104	615035392	633934976	593983040	886550208	896380032	820491584
	1 μM	37269992	37249360	36559580	37148424	39690196	38328496	804154368	797757632	788104064	340991904	351946944	337511008	669584128	637599680	617212288
	10 μM	18257214	18526696	19557658	28122972	27270112	27817754	750172864	750570048	712920128	137354896	146495728	149463568	116327952	101821576	96469720
	LCB1-CVR
		Bafilomycin A1			Apilimod			Camostat			E64d			EK1C4
	0	978770496	979638592	948239232	832068608	823700608	789361216	708274240	728539200	699881728	656868864	676576448	664597312	579164608	604110784	613036800
	1 nM	783259200	788708096	692009728	823199616	763544832	794255424	694418368	736822592	661570880	642451264	631833664	612030272	561902208	548831104	540713152
	10 nM	30675494	36505776	31419642	539437248	558864640	521818688	708201984	710219968	690505984	607891392	639495424	592542528	537363584	565715584	550080896
	100 nM	18865880	20949216	21275450	30822902	34124428	33461146	680200192	714702016	677010880	549161984	561301952	514073792	539708992	563087744	511397344
	1 μM	16531050	15612395	16502469	21237846	22758870	20621108	706108288	696580928	696963648	234635664	234346464	213929392	204197040	192847072	184245488
	10 μM	10343514	11313337	11046393	14976148	15901919	15741706	706808832	720322304	705228416	77815784	78926392	78694792	3897563	3344002	3758532
	ACE2
		Bafilomycin A1			Apilimod			Camostat			E64d			EK1C4
	concentration	Mean	SD	N	Mean	SD	N	Mean	SD	N	Mean	SD	N	Mean	SD	N
	0	1	0.0508462	3	1	0.0300898	3	1	0.0207073	3	1	0.0299208	3	1	0.024785	3
	1 nM	0.886732	0.0271606	3	0.957263	0.0369647	3	1.04898	0.00668077	3	1.00384	0.0476113	3	0.911356	0.047625	3
	10 nM	0.0848267	0.00629934	3	0.670469	0.0327407	3	1.00975	0.00457147	3	0.962281	0.0280948	3	0.921442	0.054468	3
	100 nM	0.029903	0.00201445	3	0.0625693	0.0009306	3	0.990461	0.0219654	3	0.92371	0.0300511	3	0.885187	0.042097	3
	1 μM	0.0341295	0.000372699	3	0.0437209	0.0014486	3	1.03305	0.0104774	3	0.516474	0.0113277	3	0.654312	0.026928	3
	10 μM	0.0173112	0.000632675	3	0.0315893	0.0004922	3	0.956821	0.0280392	3	0.217182	0.00948965	3	0.106973	0.010481	3
	LCB1-CVR
		Bafilomycin A1			Apilimod			Camostat			E64d			EK1C4
	concentration	Mean	SD	N	Mean	SD	N	Mean	SD	N	Mean	SD	N	Mean	SD	N
	0	1	0.0184574	3	1	0.0277674	3	1	0.0206856	3	1	0.0149094	3	1	0.02932	3
	1 nM	0.778896	0.0560689	3	0.973772	0.0366014	3	0.979462	0.0529699	3	0.944082	0.0231826	3	0.919354	0.017854	3
	10 nM	0.0339225	0.0032751	3	0.662591	0.0227354	3	0.987005	0.0152287	3	0.920866	0.0359464	3	0.920308	0.023717	3
	100 nM	0.0210175	0.00134919	3	0.0402467	0.00214276	3	0.969681	0.0293461	3	0.813065	0.0368246	3	0.898616	0.043229	3
	1 μM	0.0167361	0.000539106	3	0.0264271	0.00134998	3	0.982664	0.00757273	3	0.34179	0.0178257	3	0.323602	0.016713	3
	10 μM	0.0112512	0.000517064	3	0.0190664	0.00060705	3	0.997971	0.0116478	3	0.117834	0.0008797	3	0.00612371	0.000481	3

## Sheet: EDFig 9e
		Extended data Figure 9e
			raw data RLU	No receptor			DMSO			Bafilomycin A1			Camostat			E64d			EK1C4
			SARS-CoV-2-ACE2	4971	4441	6079	34078144	28856152	26389966	3290057	3741968	2323472	54258936	51577108	46534140	7643713	4985721	5333784	2235343	2349787	1410350
			HKU1-2D1	64755	91786	80663	27301048	30883932	29086754	3636916	4084117	3649910	39872880	34979292	37569824	3494448	5753535	4817466	14945	27878	51527
			HKU3-Nb27	3652	2257	1695	2946261	2760877	2535047	1599	1638	2869	4859131	4750484	3742894	222657	125528	127477	142889	53796	124605
			HKU5-1B4	363	458	459	52166888	52220092	53643964	1455988	1303302	1729497	12446204	10789583	10871364	28930178	27839034	31119976	17224	41036	10849
			% Inhibition relative to Mock (DMSO)	No receptor			DMSO			Bafilomycin A1			Camostat			E64d			EK1C4
			SARS-CoV-2-ACE2	0.0167	0.01492	0.02042	114.453	96.9148	88.632	11.0498	12.5676	7.8035	182.231	173.224	156.287	25.6718	16.7448	17.9138	7.50751	7.89188	4.73673
			HKU1-2D1	0.2226	0.31552	0.27728	93.8484	106.165	99.9869	12.502	14.0393	12.5467	137.065	120.243	129.148	12.0123	19.778	16.5602	0.05137	0.09583	0.17713
			HKU3-Nb27	0.13293	0.08215	0.06169	107.238	100.491	92.2709	0.0582	0.05962	0.10443	176.863	172.909	136.234	8.1043	4.56898	4.63992	5.20089	1.95807	4.53539
			HKU5-1B4	0.00069	0.00087	0.00087	99.0317	99.1327	101.836	2.76399	2.47414	3.28321	23.6274	20.4825	20.6378	54.92	52.8486	59.077	0.0327	0.0779	0.0206
