# Supplementary material for: Design of customized coronavirus receptors
Source: Nature. Author manuscript; Available in PMC 2025 Jun 24. (PMC12187079; doi:10.1038/s41586-024-08121-5)
Supplement: Source Data ED Fig10 [file NIHMS2083933-supplement-Source_Data_ED_Fig10.xlsx]

## Sheet: EDFig 10e
		Extended data Figure 10e	VSV-HKU3 amplification
			Cq value	Try -				Try +
				Caco2		Caco2-Nb27		Caco2		Caco2-Nb27
				replication 1	replication 2	replication 1	replication 2	replication 1	replication 2	replication 1	replication 2
			0h	31.516	31.5876	31.8718	31.596	31.4775	31.3332	31.5755	31.5132
			24h	31.3551	30.7316	29.01	28.8415	30.4501	30.1375	21.813	21.7338
			48h	30.834	30.4863	19.4795	19.3557	29.9225	29.8043	16.7842	16.8495
			72h	30.449	30.1838	15.73	18.607	30.3158	30.4003	13.7403	13.6514
			96h	30.7117	30.6227	13.722	13.7583	30.3224	30.395	13.1056	13.0711
			VSV-HKU3 amplification
			copy numbers /mL	Try -				Try +
				Caco2		Caco2-Nb27		Caco2		Caco2-Nb27
				replication 1	replication 2	replication 1	replication 2	replication 1	replication 2	replication 1	replication 2
			0 h	198939	190884	161978	189954	203417	221100	192218	199262
			24h	218320	312976	846122	932588	368237	441112	5.40746e+07	5.66049e+07
			48h	295000	360613	2.08173e+08	2.23606e+08	499448	534745	9.87659e+08	9.51106e+08
			72h	368473	429483	1.81589e+09	3.446e+08	397940	378985	5.73147e+09	6.03335e+09
			96h	316596	333302	5.79214e+09	5.67223e+09	396445	380159	8.2697e+09	8.43605e+09

## Sheet: EDFig 10f
		Extended data Figure 10f	VSV-HKU5 amplification
			Cq value	Try -				Try +
				Caco2		Caco2-1B4		Caco2		Caco2-1B4
				replication 1	replication 2	replication 1	replication 2	replication 1	replication 2	replication 1	replication 2
			0h	34.619	34.2928	34.5999	33.7783	35.1017	34.5004	35.0367	35.0015
			24h	35.104	35.049	33.7139	32.8056	33.7267	34.2674	27.7703	28.313
			48h	34.1744	33.5304	27.393	27.4327	33.4459	33.6336	23.2055	23.3354
			72h	33.7468	33.3473	24.8424	24.7097	32.8689	34.2457	17.7528	17.8723
			96h	33.4937	34.1196	20.3071	20.3018	33.3272	33.9648	14.1727	14.3569
			VSV-HKU5 amplification
			copy numbers /mL	Try -				Try +
				Caco2		Caco2-1B4		Caco2		Caco2-1B4
				replication 1	replication 2	replication 1	replication 2	replication 1	replication 2	replication 1	replication 2
			0 h	33132.9	40001.6	33499.1	53848.5	25069.2	35481.9	26029.4	26564.3
			24h	25036.4	25844.2	55887.5	94449.2	55476.5	40592.6	1.73159e+06	1.26557e+06
			48h	42834	62137.4	2.15326e+06	2.10438e+06	65245.9	58540.6	2.41903e+07	2.24421e+07
			72h	54834.7	69069	9.39697e+06	1.01453e+07	91056.9	41106.7	5.64414e+08	5.2678e+08
			96h	63468.5	44213	1.2906e+08	1.29458e+08	69878.2	48346.7	4.46443e+09	4.01392e+09

## Sheet: EDFig 10i
				Extended data Figure 10i	RsHuB2019A amplification
					Cq value	Huh 7 MOI=0.0001
						Huh 7		Huh 7
						replication 1	replication 2	replication 1	replication 2
					0h	32.1563	31.8307	32.4919	33.6478
					24h	31.848	32.1468	20.8426	20.8107
					48h	31.7979	31.3685	13.5381	13.5629
					72h	31.6228	32.046	13.3319	13.3227
					96h	31.3082	31.331	12.9143	12.9427
					RsHuB2019A amplification
					copy numbers /mL	Huh 7 MOI=0.0001
						Try -		Try +
						replication 1	replication 2	replication 1	replication 2
					0 h	228403	278170	186407	92580.7
					24h	275277	229723	2.156e+08	2.19803e+08
					48h	283763	368000	1.79622e+10	1.76942e+10
					72h	315498	244176	2.03511e+10	2.04651e+10
					96h	381702	376456	2.6205e+10	2.57582e+10

## Sheet: EDFig 10k
			Extended data Figure 10k	HKU5-ZGH amplification
				Cq value	MOI=1				MOI=0.01
					Caco2		Caco2-1B4		Caco2		Caco2-1B4
					replication 1	replication 2	replication 1	replication 2	replication 1	replication 2	replication 1	replication 2
				0h	32.9382	33.3468	32.2816	32.31	34.6171	35.3335	34.3675	34.5071
				24h	31.1161	31.0494	26.7863	26.5373	37.1377	34.782	29.8372	30.3268
				48h	31.4892	31.325	21.5771	21.3948	35.3605	35.1647	24.5165	24.4559
				72h	31.5808	31.3328	18.2029	18.2503	35.9768	36.495	22.427	22.4053
				96h	31.6984	31.092	17.5772	17.6466	34.2155	37.8964	22.1272	22.2053
				HKU5-ZGH amplification
				copy numbers /mL	MOI=1				MOI=0.01
					Caco2		Caco2-1B4		Caco2		Caco2-1B4
					replication 1	replication 2	replication 1	replication 2	replication 1	replication 2	replication 1	replication 2
				0 h	87481.4	69090.1	127833	125753	33168.3	21927.9	38313.1	35344.1
				24h	250642	260493	3.05699e+06	3.53001e+06	7733.05	30154.5	524683	395430
				48h	202044	222151	6.19709e+07	6.88523e+07	21588.6	24173.6	1.13436e+07	1.17475e+07
				72h	191635	221148	4.35208e+08	4.23448e+08	15122.3	11210	3.7928e+07	3.84056e+07
				96h	179045	254161	6.24678e+08	6.00128e+08	41830.4	4989.13	4.51001e+07	4.31109e+07

## Sheet: EDFig 10l
		Extended data Figure 10l
			Caco2	Caco2-1B4
		raw data RLU	741	880244
			885	931186
			993	959584

## Sheet: EDFig 10t
Extended data Figure 10t
	DMSO	Bafilomycin A1	Remdesivir	Camostat	E64d	EK1C4	S2P6	B6	76E1	TPCK-Trypsin
		1 μM	10 μM	10 μM	10 μM	10 μM	10 μg/mL	10 μg/mL	10 μg/mL	10 μg/mL
RLU raw data	469684	5840	2005	14826	1017377	2479	89630	44145	7471	924074
	638232	5570	2435	18599	978984	2281	87902	41100	8140	860064
	663175	7390	2085	21431	1053848	2605	89099	29531	7829	929842
